# Supplementary material for: Environmental Factors Drive Chalcid Body Size Increases with Altitudinal Gradients for Two Hyper-Diverse Taxa
Source: Insects. 2023 Jan 10;14(1):67. doi: 10.3390/insects14010067 (PMC9865982; doi:10.3390/insects14010067)
Supplement: Supplementary file 1 [file insects-14-00067-s001.zip]

Archive with 4 entries (2 files):
- insects-2037604-supplementary/
- insects-2037604-supplementary/insects-2037604- Supplementary Material/
- insects-2037604-supplementary/insects-2037604- Supplementary Material/File S1 Forewing length data of Pteromalidae and Eulophidae which used for GLM and GLS model in R analysis..txt
- insects-2037604-supplementary/insects-2037604- Supplementary Material/Table and Figures.pdf
